# Supplementary material for: A Comprehensive Physical Impedance Model of Polymer Electrolyte Fuel Cell Cathodes in Oxygen-free Atmosphere
Source: Sci Rep. 2018 Mar 21;8:4933. doi: 10.1038/s41598-018-23071-5 (PMC5862870; doi:10.1038/s41598-018-23071-5)
Supplement: Supplementary file 2 — Supporting MATLAB project 1 [file 41598_2018_23071_MOESM2_ESM.txt]

classdef Data
    properties
        
        % Example values 
        % Example impedance values taken at a 43cm2-cell, T=80C, RH=20%, U=0.5V
        freq= [1.000000000000000e-01                                    % Example frequencies (in Hz)
            1.258900000000000e-01
            1.584900000000000e-01
            1.995300000000000e-01
            2.511900000000000e-01
            3.162300000000000e-01
            3.981100000000000e-01
            5.011900000000000e-01
            6.309600000000000e-01
            7.943300000000000e-01
            1.000000000000000e+00
            1.258900000000000e+00
            1.584900000000000e+00
            1.995300000000000e+00
            2.511900000000000e+00
            3.162300000000000e+00
            3.981100000000000e+00
            5.011900000000000e+00
            6.309600000000000e+00
            7.943300000000000e+00
            1.000000000000000e+01
            1.258900000000000e+01
            1.584900000000000e+01
            1.995300000000000e+01
            2.511900000000000e+01
            3.162300000000000e+01
            3.981100000000000e+01
            5.011900000000000e+01
            6.309600000000000e+01
            7.943300000000001e+01
            9.909300000000000e+01
            1.236200000000000e+02
            1.542100000000000e+02
            1.923800000000000e+02
            2.400000000000000e+02
            2.994000000000000e+02
            3.735000000000000e+02
            4.659400000000000e+02
            5.812600000000000e+02
            7.251200000000000e+02
            9.045900000000000e+02
            1.128500000000000e+03
            1.407800000000000e+03
            1.756200000000000e+03
            2.190900000000000e+03
            2.733100000000000e+03
            3.409600000000000e+03
            4.253500000000000e+03
            5.306200000000000e+03
            6.619500000000000e+03
            8.257799999999999e+03
            1.030200000000000e+04
            1.285100000000000e+04
            1.603200000000000e+04
            2.000000000000000e+04];
        
        
        
        zReal=     [2.750100000000000e-01                               % Example real impedance (in Ohm)
            2.077300000000000e-01
            1.541900000000000e-01
            1.235800000000000e-01
            9.884400000000000e-02
            7.926100000000000e-02
            6.543499999999999e-02
            5.466700000000000e-02
            4.671700000000000e-02
            4.109600000000000e-02
            3.645800000000000e-02
            3.317900000000000e-02
            3.057800000000000e-02
            2.783600000000000e-02
            2.610600000000000e-02
            2.467600000000000e-02
            2.351300000000000e-02
            2.255900000000000e-02
            2.173500000000000e-02
            2.102600000000000e-02
            2.035200000000000e-02
            1.968200000000000e-02
            1.897300000000000e-02
            1.820000000000000e-02
            1.735100000000000e-02
            1.640200000000000e-02
            1.534800000000000e-02
            1.424400000000000e-02
            1.322000000000000e-02
            1.223200000000000e-02
            1.135200000000000e-02
            1.055900000000000e-02
            9.849400000000000e-03
            9.214200000000001e-03
            8.651500000000000e-03
            8.121600000000000e-03
            7.664900000000000e-03
            7.238400000000000e-03
            6.860300000000000e-03
            6.520000000000000e-03
            6.213500000000000e-03
            5.941300000000000e-03
            5.695900000000000e-03
            5.474100000000000e-03
            5.276800000000000e-03
            5.100600000000000e-03
            4.943500000000000e-03
            4.800300000000000e-03
            4.673900000000000e-03
            4.558900000000000e-03
            4.457500000000000e-03
            4.373500000000000e-03
            4.285300000000000e-03
            4.214300000000000e-03
            4.107900000000000e-03];
        
        
        zImag= [   -1.599300000000000e+00                               % Example imaginary impedance (in Ohm)
            -1.291800000000000e+00
            -1.042400000000000e+00
            -8.395100000000000e-01
            -6.750200000000000e-01
            -5.431500000000000e-01
            -4.383600000000000e-01
            -3.527100000000000e-01
            -2.833800000000000e-01
            -2.276500000000000e-01
            -1.831000000000000e-01
            -1.474600000000000e-01
            -1.186900000000000e-01
            -9.560100000000001e-02
            -7.712700000000000e-02
            -6.239300000000000e-02
            -5.053500000000000e-02
            -4.111600000000000e-02
            -3.361000000000000e-02
            -2.770400000000000e-02
            -2.306200000000000e-02
            -1.944500000000000e-02
            -1.662800000000000e-02
            -1.450100000000000e-02
            -1.286200000000000e-02
            -1.157800000000000e-02
            -1.052200000000000e-02
            -9.588100000000000e-03
            -8.698300000000001e-03
            -7.878899999999999e-03
            -7.131700000000000e-03
            -6.433900000000000e-03
            -5.799100000000000e-03
            -5.228500000000000e-03
            -4.708200000000000e-03
            -4.255900000000000e-03
            -3.841900000000000e-03
            -3.465700000000000e-03
            -3.128300000000000e-03
            -2.822200000000000e-03
            -2.545100000000000e-03
            -2.288000000000000e-03
            -2.061500000000000e-03
            -1.859100000000000e-03
            -1.678500000000000e-03
            -1.518800000000000e-03
            -1.377900000000000e-03
            -1.255600000000000e-03
            -1.145500000000000e-03
            -1.053200000000000e-03
            -9.755600000000000e-04
            -9.145500000000000e-04
            -8.799600000000001e-04
            -8.576900000000000e-04
            -7.313700000000000e-04];
        
        rpore=[     1.003085051540880e-06                               % Example pore radii (in m)
            9.550850515408802e-07
            9.080850515408801e-07
            8.620850515408802e-07
            8.175850515408801e-07
            7.745850515408801e-07
            7.335850515408801e-07
            6.940850515408801e-07
            6.570850515408801e-07
            6.225850515408801e-07
            5.895850515408801e-07
            5.595850515408802e-07
            5.315850515408801e-07
            5.055850515408802e-07
            4.819850515408801e-07
            4.603350515408801e-07
            4.405850515408801e-07
            4.225850515408802e-07
            4.062350515408802e-07
            3.913350515408801e-07
            3.777850515408801e-07
            3.654850515408802e-07
            3.543350515408802e-07
            3.441350515408802e-07
            3.347850515408802e-07
            3.261850515408802e-07
            3.182850515408802e-07
            3.109350515408802e-07
            3.040350515408802e-07
            2.975350515408801e-07
            2.913850515408802e-07
            2.854350515408802e-07
            2.797350515408802e-07
            2.741350515408802e-07
            2.686850515408802e-07
            2.633350515408802e-07
            2.579850515408802e-07
            2.526850515408802e-07
            2.474350515408802e-07
            2.421350515408802e-07
            2.368350515408802e-07
            2.315850515408802e-07
            2.262850515408802e-07
            2.209850515408802e-07
            2.156850515408802e-07
            2.104350515408802e-07
            2.052350515408802e-07
            2.001350515408802e-07
            1.950850515408802e-07
            1.902350515408802e-07
            1.855350515408802e-07
            1.809850515408802e-07
            1.766350515408802e-07
            1.724850515408802e-07
            1.685850515408802e-07
            1.648350515408802e-07
            1.613350515408802e-07
            1.580350515408802e-07
            1.548850515408802e-07
            1.518850515408802e-07
            1.490350515408802e-07
            1.462850515408802e-07
            1.436350515408802e-07
            1.410850515408802e-07
            1.386350515408802e-07
            1.361850515408802e-07
            1.337850515408802e-07
            1.314850515408802e-07
            1.291850515408802e-07
            1.268850515408802e-07
            1.246850515408802e-07
            1.224850515408802e-07
            1.203350515408802e-07
            1.181850515408802e-07
            1.160850515408802e-07
            1.139850515408802e-07
            1.119850515408802e-07
            1.099350515408802e-07
            1.079350515408802e-07
            1.059850515408802e-07
            1.040850515408802e-07
            1.021850515408802e-07
            1.002850515408802e-07
            9.848505154088018e-08
            9.668505154088018e-08
            9.498505154088017e-08
            9.333505154088018e-08
            9.168505154088017e-08
            9.018505154088018e-08
            8.868505154088017e-08
            8.728505154088017e-08
            8.593505154088019e-08
            8.468505154088019e-08
            8.343505154088019e-08
            8.228505154088018e-08
            8.118505154088018e-08
            8.013505154088019e-08
            7.908505154088018e-08
            7.808505154088018e-08
            7.713505154088019e-08
            7.618505154088017e-08
            7.523505154088018e-08
            7.433505154088018e-08
            7.338505154088019e-08
            7.248505154088018e-08
            7.158505154088018e-08
            7.068505154088018e-08
            6.983505154088018e-08
            6.898505154088019e-08
            6.813505154088018e-08
            6.733505154088018e-08
            6.658505154088018e-08
            6.583505154088017e-08
            6.513505154088018e-08
            6.443505154088018e-08
            6.378505154088018e-08
            6.313505154088017e-08
            6.253505154088018e-08
            6.193505154088017e-08
            6.133505154088018e-08
            6.073505154088018e-08
            6.018505154088017e-08
            5.958505154088018e-08
            5.903505154088018e-08
            5.843505154088018e-08
            5.788505154088018e-08
            5.728505154088018e-08
            5.673505154088019e-08
            5.618505154088018e-08
            5.563505154088018e-08
            5.508505154088018e-08
            5.458505154088018e-08
            5.403505154088018e-08
            5.352505154088018e-08
            5.302505154088018e-08
            5.253505154088018e-08
            5.206005154088018e-08
            5.159005154088018e-08
            5.113505154088018e-08
            5.068505154088018e-08
            5.025005154088018e-08
            4.982505154088019e-08
            4.941005154088018e-08
            4.900005154088018e-08
            4.860005154088018e-08
            4.820505154088018e-08
            4.781005154088018e-08
            4.743005154088018e-08
            4.705505154088018e-08
            4.669005154088018e-08
            4.632505154088018e-08
            4.596505154088018e-08
            4.561005154088018e-08
            4.526505154088018e-08
            4.492005154088018e-08
            4.458005154088018e-08
            4.425005154088018e-08
            4.392005154088019e-08
            4.359505154088018e-08
            4.327505154088018e-08
            4.295505154088018e-08
            4.263505154088019e-08
            4.232005154088018e-08
            4.201005154088018e-08
            4.170005154088018e-08
            4.139505154088018e-08
            4.108505154088018e-08
            4.077505154088018e-08
            4.046505154088019e-08
            4.015005154088018e-08
            3.983005154088018e-08
            3.951505154088018e-08
            3.920005154088018e-08
            3.888505154088018e-08
            3.857005154088018e-08
            3.825505154088018e-08
            3.793505154088018e-08
            3.762005154088018e-08
            3.730005154088018e-08
            3.698505154088018e-08
            3.667005154088018e-08
            3.636005154088018e-08
            3.604505154088018e-08
            3.573505154088018e-08
            3.542005154088018e-08
            3.511005154088018e-08
            3.480505154088018e-08
            3.450505154088018e-08
            3.420505154088018e-08
            3.391505154088018e-08
            3.362505154088018e-08
            3.334005154088018e-08
            3.306005154088018e-08
            3.279005154088018e-08
            3.252005154088018e-08
            3.225505154088018e-08
            3.199505154088018e-08
            3.174005154088018e-08
            3.148505154088018e-08
            3.123505154088018e-08
            3.099005154088018e-08
            3.074505154088018e-08
            3.050005154088018e-08
            3.026505154088018e-08
            3.003005154088018e-08
            2.979505154088018e-08
            2.956505154088018e-08
            2.934005154088018e-08
            2.911505154088018e-08
            2.889505154088018e-08
            2.867505154088018e-08
            2.846005154088018e-08
            2.824505154088018e-08
            2.803505154088018e-08
            2.783005154088018e-08
            2.762505154088018e-08
            2.742005154088018e-08
            2.722005154088018e-08
            2.702505154088018e-08
            2.683005154088018e-08
            2.664005154088018e-08
            2.645005154088018e-08
            2.627005154088018e-08
            2.608505154088018e-08
            2.591005154088018e-08
            2.573505154088018e-08
            2.556505154088018e-08
            2.539505154088018e-08
            2.523005154088018e-08
            2.506505154088018e-08
            2.490005154088018e-08
            2.473505154088018e-08
            2.457505154088018e-08
            2.441505154088018e-08
            2.425505154088018e-08
            2.410005154088018e-08
            2.394505154088018e-08
            2.379005154088018e-08
            2.363505154088018e-08
            2.348505154088018e-08
            2.333505154088018e-08
            2.318505154088018e-08
            2.304005154088018e-08
            2.289505154088018e-08
            2.275005154088018e-08
            2.261005154088018e-08
            2.247505154088018e-08
            2.233505154088018e-08
            2.220005154088018e-08
            2.206505154088018e-08
            2.193005154088018e-08
            2.180005154088018e-08
            2.167005154088018e-08
            2.154005154088018e-08
            2.141505154088018e-08
            2.128505154088018e-08
            2.116005154088018e-08
            2.103505154088018e-08
            2.091005154088018e-08
            2.078505154088018e-08
            2.066005154088018e-08
            2.053505154088018e-08
            2.041005154088018e-08
            2.028505154088018e-08
            2.016005154088018e-08
            2.004005154088018e-08
            1.991505154088018e-08
            1.979005154088018e-08
            1.966505154088018e-08
            1.954005154088018e-08
            1.941505154088018e-08
            1.929005154088018e-08
            1.916005154088018e-08
            1.903505154088018e-08
            1.891005154088018e-08
            1.878005154088018e-08
            1.865505154088018e-08
            1.853005154088018e-08
            1.840005154088018e-08
            1.827505154088018e-08
            1.815005154088018e-08
            1.802505154088018e-08
            1.790005154088018e-08
            1.777505154088018e-08
            1.765005154088018e-08
            1.752505154088018e-08
            1.740005154088018e-08
            1.728005154088018e-08
            1.715505154088018e-08
            1.703505154088018e-08
            1.691505154088018e-08
            1.679505154088018e-08
            1.667505154088018e-08
            1.655505154088018e-08
            1.644005154088018e-08
            1.632505154088018e-08
            1.621005154088018e-08
            1.610005154088018e-08
            1.599505154088018e-08
            1.589005154088018e-08
            1.578505154088018e-08
            1.568505154088018e-08
            1.559005154088018e-08
            1.549005154088018e-08
            1.540005154088018e-08
            1.531005154088018e-08
            1.522005154088018e-08
            1.513505154088018e-08
            1.505005154088018e-08
            1.496505154088018e-08
            1.488005154088018e-08
            1.480005154088018e-08
            1.471505154088018e-08
            1.463505154088018e-08
            1.455505154088018e-08
            1.448005154088018e-08
            1.440005154088018e-08
            1.432505154088018e-08
            1.424505154088018e-08
            1.417005154088018e-08
            1.409505154088018e-08
            1.402505154088018e-08
            1.395505154088018e-08
            1.388505154088018e-08
            1.381505154088018e-08
            1.374505154088018e-08
            1.368005154088018e-08
            1.361005154088018e-08];
        
        npore=[                                                   % Example pore numbers
            6.415159405064817e+05
            7.724138657294363e+05
            9.291750267240431e+05
            1.111715288045371e+06
            1.321565914791157e+06
            1.562849543762997e+06
            1.826243967662587e+06
            2.120044941360079e+06
            2.444639487902152e+06
            2.801878587077281e+06
            3.167026418075882e+06
            3.547150358272122e+06
            3.931649341604749e+06
            4.323383973201405e+06
            4.708556040093477e+06
            5.075218309100828e+06
            5.415293777510123e+06
            5.735008468246225e+06
            6.010299644058996e+06
            6.266407938427600e+06
            6.481962948339677e+06
            6.693815998674809e+06
            6.883793833327998e+06
            7.047353138272994e+06
            7.147979130409936e+06
            7.216297111693545e+06
            7.261225439286460e+06
            7.319110625398682e+06
            7.373125581044096e+06
            7.429159787367844e+06
            7.434376184953539e+06
            7.464328403348816e+06
            7.470049613604093e+06
            7.486203619030759e+06
            7.521372235011730e+06
            7.616277016893394e+06
            7.758970731495613e+06
            7.979742138993385e+06
            8.223903200181848e+06
            8.569363337066701e+06
            9.069632692623770e+06
            9.783269536524721e+06
            1.061250848176025e+07
            1.164485039105814e+07
            1.282426105809464e+07
            1.414586062706376e+07
            1.561553857911067e+07
            1.722252557728424e+07
            1.882278173986335e+07
            2.051222147406886e+07
            2.212930472563409e+07
            2.351585685808961e+07
            2.475433060746735e+07
            2.591371703861038e+07
            2.678031212139507e+07
            2.748873256771033e+07
            2.795316022372698e+07
            2.825099969878114e+07
            2.844114580432419e+07
            2.869355213911585e+07
            2.889379449805057e+07
            2.917985501081445e+07
            2.961735932445333e+07
            3.003803654910609e+07
            3.040150167120608e+07
            3.093996851876162e+07
            3.150199329089772e+07
            3.237531920927686e+07
            3.330249181241155e+07
            3.430706902488235e+07
            3.537727188439899e+07
            3.648449433968507e+07
            3.759508221276838e+07
            3.884870034223362e+07
            4.034631126199746e+07
            4.224608960852936e+07
            4.483241318569456e+07
            4.786128920319448e+07
            5.104329173046799e+07
            5.477049194089150e+07
            5.874841577720805e+07
            6.331865314583571e+07
            6.870668703918833e+07
            7.485867077251038e+07
            8.149190925083518e+07
            8.825976444104888e+07
            9.485766603250286e+07
            9.993944690630826e+07
            1.048950246127179e+08
            1.093844919542122e+08
            1.131116921646357e+08
            1.171417799768092e+08
            1.199939715599549e+08
            1.214175432881799e+08
            1.216548052428840e+08
            1.212728303228993e+08
            1.222437533573979e+08
            1.239298276738062e+08
            1.277950100139158e+08
            1.318907234731351e+08
            1.377263579335183e+08
            1.446877246470723e+08
            1.516389951072346e+08
            1.601905217299760e+08
            1.715185180354257e+08
            1.846773016225642e+08
            1.990476356167027e+08
            2.116847794452718e+08
            2.239012460491881e+08
            2.336609576611323e+08
            2.432692254722014e+08
            2.502861215794095e+08
            2.566804153941316e+08
            2.641852970819369e+08
            2.698728531592423e+08
            2.730700000666034e+08
            2.760988760841032e+08
            2.804570921315059e+08
            2.860268585859085e+08
            2.915629708623389e+08
            2.997241090206026e+08
            3.099718062131439e+08
            3.223397166179353e+08
            3.345393561328656e+08
            3.450899409271569e+08
            3.580972807134203e+08
            3.723161709066839e+08
            3.866696778118362e+08
            3.988861444157525e+08
            4.123814697826133e+08
            4.272902706243073e+08
            4.416101233514875e+08
            4.510332931837094e+08
            4.600862670582370e+08
            4.694421285345144e+08
            4.770816269342087e+08
            4.857139235840834e+08
            4.956419060858887e+08
            5.039040067780690e+08
            5.117286031566104e+08
            5.159522024921241e+08
            5.218248565482768e+08
            5.266878852652628e+08
            5.366495219450403e+08
            5.451135477050539e+08
            5.548227780500398e+08
            5.672411697217894e+08
            5.742917200069697e+08
            5.833615209704834e+08
            5.959650106210803e+08
            6.112776615984410e+08
            6.344822173102876e+08
            6.524703754364399e+08
            6.742782827624391e+08
            6.946390604356331e+08
            7.197619042918962e+08
            7.455746587965900e+08
            7.730869492888807e+08
            8.064718938373243e+08
            8.379217231523651e+08
            8.775831718926278e+08
            9.236557415365988e+08
            9.608940894628617e+08
            1.005957033767666e+09
            1.049993525644317e+09
            1.105018106628899e+09
            1.168775946797272e+09
            1.239567510161840e+09
            1.323299104956726e+09
            1.421081319055015e+09
            1.518846706064318e+09
            1.608972594673927e+09
            1.703911030733563e+09
            1.820354486517448e+09
            1.953961573067167e+09
            2.116342981783135e+09
            2.290839894569102e+09
            2.467356058033402e+09
            2.665242624510063e+09
            2.862792649207002e+09
            3.060174403014080e+09
            3.303157567973517e+09
            3.571213095522259e+09
            3.840614790189891e+09
            4.124824323165299e+09
            4.400620311647653e+09
            4.649156415972507e+09
            4.872115345038473e+09
            5.101132026139439e+09
            5.305749428210544e+09
            5.511039913841093e+09
            5.717340024810810e+09
            5.877365641068722e+09
            6.018881459441913e+09
            6.168474280528436e+09
            6.276672462709127e+09
            6.403212171884680e+09
            6.545905886486898e+09
            6.691460206216754e+09
            6.821197062299667e+09
            6.943193457448969e+09
            7.062160976580771e+09
            7.159589821810351e+09
            7.252811894793405e+09
            7.344856071547430e+09
            7.416371199738401e+09
            7.497814310431175e+09
            7.557045663662285e+09
            7.588344049176450e+09
            7.624185748716867e+09
            7.640508025033395e+09
            7.668440992750338e+09
            7.671469868767839e+09
            7.672816035886725e+09
            7.677864162582560e+09
            7.672142952327281e+09
            7.648921569526449e+09
            7.615772204223812e+09
            7.551829266076591e+09
            7.485025722801732e+09
            7.409135551474374e+09
            7.350409010912847e+09
            7.267788003991043e+09
            7.191393019994101e+09
            7.113315327098548e+09
            7.024300026362022e+09
            6.946390604356331e+09
            6.877399539513277e+09
            6.808071932890500e+09
            6.769537899112308e+09
            6.732181761563142e+09
            6.682373578164254e+09
            6.627517268069534e+09
            6.575858104882175e+09
            6.518982544109119e+09
            6.464462775794122e+09
            6.407755485910929e+09
            6.323788311870237e+09
            6.245037535415239e+09
            6.185637911294269e+09
            6.113449699543854e+09
            6.034867193978717e+09
            5.972775235619968e+09
            5.890490770477888e+09
            5.815610224489696e+09
            5.751162473672892e+09
            5.684358930398033e+09
            5.626473744285812e+09
            5.592819566313591e+09
            5.554958616094842e+09
            5.504982161806093e+09
            5.445414266795262e+09
            5.405870607677902e+09
            5.368346199238875e+09
            5.356735507838459e+09
            5.336038188385543e+09
            5.314331243593461e+09
            5.294307007699988e+09
            5.279499169392211e+09
            5.252071014344851e+09
            5.239787239384990e+09
            5.223633233958324e+09
            5.230868882222351e+09
            5.230364069552768e+09
            5.231710236671657e+09
            5.229354444213600e+09
            5.247864242098323e+09
            5.276806835154433e+09
            5.307936949778738e+09
            5.340918044191515e+09
            5.397288792294986e+09
            5.448443142812762e+09
            5.518107291215260e+09
            5.581713687582757e+09
            5.647339334628590e+09
            5.713638065233866e+09
            5.785658006094419e+09
            5.849600944241639e+09
            5.902774545437749e+09
            5.969409817822746e+09
            6.038737424445523e+09
            6.105877509500104e+09
            6.175205116122880e+09
            6.230902780666906e+09
            6.274821482920655e+09
            6.321937332081765e+09
            6.381505227092596e+09
            6.446121248799261e+09
            6.513093062963982e+09
            6.596050611665506e+09
            6.645858795064394e+09
            6.660330091592450e+09
            6.672445595662450e+09
            6.694489082234254e+09
            6.702229543167865e+09
            6.712830609229115e+09
            6.688599601089116e+09
            6.624320121162172e+09
            6.563237788142592e+09
            6.477083092533705e+09
            6.384365832220236e+09
            6.313355516698849e+09
            6.300062116399820e+09
            6.234604740243851e+09
            6.116310304671493e+09
            6.025275753256634e+09
            5.931717138493859e+09
            5.887293623570527e+09
            5.908159213913305e+09
            5.860706822972472e+09
            5.868952096575666e+09
            5.845057630215389e+09
            5.825706477881363e+09
            5.761426997954419e+09
            5.769672271557614e+09
            5.813590973811363e+09
            5.841692212418167e+09
            5.895370626283860e+09
            5.915394862177332e+09
            5.843543192206639e+09
            5.852798091149000e+09
            5.802148553300807e+09
            5.777749274270948e+09
            5.752845182571504e+09
            5.739215240492754e+09
            5.686378181076366e+09
            5.677123282134007e+09
            5.684527201287894e+09];
        
        lenpore=7e-6;                                                   % Example pore length (in m)
        MemArea=43e-4;                                                  % Example active area (in m2)
        RelHawa=5.7e-4;                                                 % Example electronic resistance (in Ohm)
        VF=4;                                                           % Example ratio of ionomer volume to total pore volume
        
    end
    
    
end
