# Supplementary material for: A Comprehensive Physical Impedance Model of Polymer Electrolyte Fuel Cell Cathodes in Oxygen-free Atmosphere
Source: Sci Rep. 2018 Mar 21;8:4933. doi: 10.1038/s41598-018-23071-5 (PMC5862870; doi:10.1038/s41598-018-23071-5)
Supplement: Supplementary file 3 — Supporting MATLAB project 2 [file 41598_2018_23071_MOESM3_ESM.txt]

function Zout = evalZielfunktion(zl,x,xdata)
lenpore=7e-6;                                                   % Pore length (in m)
rpore=zl.rpore;                                                 % Pore radii (in m)
npore=zl.npore;                                                 % Pore number of given radius
MemArea=zl.MemArea;                                             % Active area (in m2)
RelHawa=zl.RelHawa;                                             % Electronic resistance (in Ohm)
freq=xdata;                                                     % Frequencies (in Hz)
VF=zl.VF;                                                       % Ratio of ionomer volume to total pore volume

Zouttemp = PASR(x,freq, rpore, npore, lenpore, RelHawa, VF);

Zout(:,1) = real(Zouttemp);
Zout(:,2) = imag(Zouttemp);
end
