# Supplementary material for: A Comprehensive Physical Impedance Model of Polymer Electrolyte Fuel Cell Cathodes in Oxygen-free Atmosphere
Source: Sci Rep. 2018 Mar 21;8:4933. doi: 10.1038/s41598-018-23071-5 (PMC5862870; doi:10.1038/s41598-018-23071-5)
Supplement: Supplementary file 4 — Supporting MATLAB project 3 [file 41598_2018_23071_MOESM4_ESM.m]

% Fitting measured data

% Starting values
RmemStart=2e-2;                                                         % Membrane resistance(in Ohm)
cdlStart=1e-2;                                                          % Specific double layer capcitance (in F/m^2)
kappaStart=2e-2;                                                        % CL's ionomer conductivity (in 1/(Ohm*m))
RadsStart=6;                                                            % Adsorption resistance (in Ohm)
CadsStart=2e-2;                                                         % Adsorption capacitance (in F)
RSRStart=10;                                                            % Side reaction resistance (in Ohm)
StartValues = [RmemStart cdlStart kappaStart RadsStart CadsStart RSRStart];

% Boundary conditions
lb = [0 0 0 0 0 0];                                                     % Lower bound for Rmem,cdl,kappa,Rads,Cads,RSR
ub = [1 1e2 10 1e4 1e6 1e4];                                            % Upper bound for Rmem,cdl,kappa,Rads,Cads,RSR


%%%%%%%%%%%%%%%%%%%%%%%%%%
%%%%%%%%%%%%%%%%%%%%%%%%

% Fitting procedure

maxRounds=3;                                                            % Maximum amount of cycles
MesVals=Data;
freqMes = MesVals.freq;
zRealMes = MesVals.zReal;
zImagMes = MesVals.zImag;
[thetaradMes,MagMes] = cart2pol(zRealMes,zImagMes);                     % Phase shift (�) and Magnitude (Ohm) of mes. imp.
thetaMes=radtodeg(thetaradMes);

freqFit=freqMes;                                                        % Frequency of modeled/calculated impedance points
zFitReal = zRealMes;                                                    % Real part of modeled/calculated impedance points
zFitImag = zImagMes;                                                    % Imaginary part of modeled/calculated impedance points
zFit=[zFitReal zFitImag];


weightfactorAmp=1./sqrt(zRealMes.^2+zImagMes.^2);                       % Weighting of datapoints (amplitude weighting)
yFitAmpWeight=zFit.*[weightfactorAmp weightfactorAmp];
FAmpWeight = @(x,xdata) (evalZielfunktion(MesVals,x,xdata)).*[weightfactorAmp weightfactorAmp];


x=[];                                                                   % Fitting parameter
x0 = StartValues;                                                       % Start values for fitting parameter

opt = optimset('Display','off','MaxFunEvals',15000,'TolFun',1e-9,'MaxIter',12000,'TolX',1e-9);         % Optimization options

i = 1;
exitflag = 99;


while (i <= maxRounds)
    
    [x,resnorm,residual,exitflag] = lsqcurvefit(FAmpWeight,x0,freqFit,yFitAmpWeight,lb,ub,opt);         % See matlab documentation
    
    
    x0 = x;
    i = i+1;
    
    if (exitflag == 1)
        fprintf('Break\n');
        break;
    end
    
    fitParam_tmp=x;
    fitParam_tmp(1)=fitParam_tmp(1)*MesVals.MemArea*1e4;                           % Rmem in Ohm*cm2
    fitParam_tmp(4)=fitParam_tmp(4)*MesVals.MemArea*1e4;                           % Rads in Ohm*cm2
    fitParam_tmp(6)=fitParam_tmp(6)*MesVals.MemArea*1e4;                           % RSR in Ohm*cm2
    fitParam=[];
    fitParam = [fitParam; fitParam_tmp];                                % Fitted Parameters
    
end

if (i == maxRounds)
    fprintf('Reached maximum amount of cycles\n');
else
    fprintf('Exitfalg reached a value of "%d" \n',exitflag);
end

CalcVals = Data;                                                        % Define calculated Values as class Data
zTemp = FAmpWeight(x,freqFit);

zRealCalc = zTemp(:,1)./weightfactorAmp;
zImagCalc = zTemp(:,2)./weightfactorAmp;
[thetaradCalc,MagCalc] = cart2pol(zRealCalc,zImagCalc);                 % Phase shift (�) and Magnitude (Ohm) of calculated impedance
thetaCalc=radtodeg(thetaradCalc);

CalcVals.zReal=zRealCalc;
CalcVals.zImag=zImagCalc;
CalcVals.freq = freqFit;


%          zFitVals.Name = name;
%          zFitVals.residual = residual;


%% Plotting
set(groot, 'defaultAxesTickLabelInterpreter','latex');
set(groot, 'defaultLegendInterpreter','latex');
set(0,'defaulttextInterpreter','latex')
set(gcf, 'Color', 'w');

figure('Name', 'Nyquist Plot')
hold on
set(gca,'FontSize',18)
plot(zRealMes*MesVals.MemArea*1e4,zImagMes*MesVals.MemArea*1e4, 'Marker','o','LineStyle','none','Linewidth', 2,'Color','black')
plot(zRealCalc*CalcVals.MemArea*1e4,zImagCalc*CalcVals.MemArea*1e4, 'Marker','none','LineStyle','-','Linewidth', 2)
hold off
set(gca,'YDir','reverse','Linewidth', 1, 'FontSize', 18);
xlabel('Re(Z) in $\Omega$cm$^2$');
ylabel('Im(Z) in $\Omega$cm$^2$');
daspect([1 1 1])
box on
grid on
grid minor
legend('measured data', 'modeled data')
text(zRealMes(1)*MesVals.MemArea*1e4,zImagMes(1)*MesVals.MemArea*1e4,strcat('$\leftarrow$', num2str(freqMes(1)), ' Hz'),'FontSize', 12,'VerticalAlignment','baseline')
text(zRealMes(end)*MesVals.MemArea*1e4,zImagMes(end)*MesVals.MemArea*1e4,strcat('$\leftarrow$', num2str(freqMes(end)), 'Hz'),'FontSize', 12,'VerticalAlignment','baseline')

figure('Name', 'Bode Plot')
set(gca,'FontSize',18)
hold on
pMesPhase=plot(MesVals.freq,thetaMes,'Linestyle','none','Marker','o','Linewidth', 2);
pFitPhase=plot(CalcVals.freq,thetaCalc,'Linestyle','-','Marker','none','Linewidth', 2);
hold off
axis([MesVals.freq(1) MesVals.freq(end) -90 0])
grid on
grid minor
set(gca,'YDir','reverse','xscale','log');
xlabel('frequency in Hz');
ylabel('Phase in $^\circ$');
ax1 = gca;
ax2 = axes('Position',get(ax1,'Position'),'XAxisLocation','top', 'YAxisLocation','right','Color','none','XColor','k','YColor','k','XTickLabel',[]);
linkaxes([ax1 ax2],'x');
hold on
pMesMag=plot(MesVals.freq,MagMes,'Linestyle','none','Marker','x','Linewidth', 2);
pFitMag=plot(CalcVals.freq,MagCalc,'Linestyle','--','Marker','none','Linewidth', 2);
ylabel('Magnitued in  $\Omega$cm$^2$');
hold off
grid on
grid minor
set(gca,'xscale','log','Linewidth', 1, 'FontSize', 18);
legend([pMesPhase,pMesMag],'Phase shift','Magnitude')
