# Supplementary material for: A Comprehensive Physical Impedance Model of Polymer Electrolyte Fuel Cell Cathodes in Oxygen-free Atmosphere
Source: Sci Rep. 2018 Mar 21;8:4933. doi: 10.1038/s41598-018-23071-5 (PMC5862870; doi:10.1038/s41598-018-23071-5)
Supplement: Supplementary file 5 — Supporting MATLAB project 4 [file 41598_2018_23071_MOESM5_ESM.txt]

function Zout = PASR(x, freq, rpore, npore, lenpore, RelHawa, VF)
% x = fitting parameter
% rpore = pore radii in m
% npore = number of pores of given radius
% lenpore = length of pores in m
% MemArea = active area in m2
% RelHawa = electronic resistance of the cell
% VF = ratio of ionomer volume to total pore volume

Rmembrane=x(1);                                             % Membrane resistance as 1. fitting parameter (in Ohm)
cdl=x(2);                                                   % Specific double layer capcitance as 2. fitting parameter (in F/m^2)
kappa=x(3);                                                 % CL's ionomer conductivity as 3. fitting parameter (in 1/(Ohm*m))
Rads=x(4);                                                  % Adsorption resistance as 4. fitting parameter (in Ohm)
Cads=x(5);                                                  % Adsorption capacitance 5. fitting parameter (in F)
RSR=x(6);                                                   % Side reaction resistance 6. fitting parameter (in Ohm)

w=2*pi*freq;                                                % Angular frequency in Hz
t=rpore*(1-sqrt(1-1/VF));                                   % Radius dependent ionomer film thickness covering the inner pore surface (in m)

R0=zeros(length(rpore),1);                                  % Electrolyte resistance in a pore (in Ohm/m)
Z0=ones(length(w),length(rpore))*(1+1j);                    % Inerfacial impedance in (Ohm*m)
Zp=ones(length(w),length(rpore))*(1+1j);                    % Impedance of a single pore (in Ohm)
Ztot=ones(length(w),1)*(1+1j);                              % Impedance of parallel connection of all pores (in Ohm)

Zads=ones(length(w),1)*(1+1j);                              % Adsorption impedance in Ohm
RHF=Rmembrane+RelHawa;                                      % Ohmic resistance of the cell (in Ohm)

for q=1:length(w)
    
    
    for m=1:length(rpore)
        R0(m)=1/(kappa*pi*((rpore(m)^2)-(rpore(m)-t(m))^2));
        Z0(q,m)=1/(2*pi*rpore(m)*1j*cdl*w(q));
        
        Zp(q,m)=sqrt(R0(m)*Z0(q,m))*coth(lenpore*sqrt(R0(m)/Z0(q,m)));
    end
    %Zpore(q)=Zp(q,m);
    Ztottemp=0;
    for m=1:length(rpore)
        Ztottemp=Ztottemp+npore(m)/Zp(q,m);
        Ztot(q)=1/Ztottemp;
    end
    Zads(q)=Rads+1./(1j*w(q)*Cads);
end

Zges=1./(1./Ztot+1./Zads+1./RSR);                            % Impedance considering parallel connection of all pores, specific adsorption and side reactions

Zout=(RHF+Zges);                                             % Total impedance of the fuel cell

end
